# Supplementary material for: Genetic subtyping by Whole Exome Sequencing across Diffuse Large B Cell Lymphoma and Plasmablastic Lymphoma
Source: PLoS One. 2025 Mar 11;20(3):e0318689. doi: 10.1371/journal.pone.0318689 (PMC11896070; doi:10.1371/journal.pone.0318689)
Supplement: S1 File — Note the higher mutational load in comparison with the molecular NOS cases. B Summary of Variant classification in DLBCL NOS of the molecular NOS/other subtype (49%, 37 case. S2 Fig. A complete representation of genetic subtype associated Lymphgen features found on each case of DLBCL. Genetic subtype prediction, FISH results for MYC, BCL2 and BCL6, Histopathological subtype and cell of origin phenotype are shown. S3 Fig. Oncogenic signaling pathway analysis focusing on the RTK/RAS pathway in molecular NOS/Other DLBCL cases. Somatic mutations in genes such as ROS1 (7 cases) were prevalent in these cases. Mutations in MAPK/ERK pathway were absent with isolated cases showing NF1 (4 cases), BRAF (1 case) and NRAs (1 case) somatic mutations. B. Detail of gene locations for mutations in ROS1, NF1 and ALK. S4 Fig. TP53 somatic mutations in DLBCL cases. Detailed protein location of TP53 gene mutations are shown. Note the presence of hotspot mutations such as (p.Arg175His COSV52661038 and p.Gly245Ser, COSV52661877). S5 Fig. Detailed protein location of recurrent mutations in MAPK/ERK pathway genes, EGFR and ROS1 in plasmablastic lymphoma. S6 Fig. druggable categories in plasmablastic lymphoma according to mutational landscape. S1 Table. Summary of pathological features of the cohort of cases. Data regarding histopathological diagnosis according to current WHO classification, phenotype based on immunohistochemistry and/or gene expression profiling (LymphC2x), MYD88 L265P mutation status by allele-specific PCR and/or NGS in the tumor biopsy, FISH results, TP53 CNAs prediction, Lymphgen 2.0 genetic subtype predictions, EBV-EBER by in situ hybridization in tumor biopsy and HIV status are shown. S2 Table. MYD88L265P mutation status detected by AS-PCR in an independent series of 112 DLBCL samples, including seventy-one extranodal DLBCL. The prevalence of MYD88L265P mutation in extranodal samples was 45%, in contrast with <10% of nodal Lymphoma cases. S3 Table. Summary genetic subt [file pone.0318689.s001.zip › supplementary material/TABLE S1.xlsx]

## Sheet: Hoja1
Supplementary Table 1. Summary of pathological features of the cohort of cases.
Case Id	Histopathological Subtype (WHO 2022)	Cell of origin IHC	Cell of origin LYMPHc2X	MYD88 L265P ASPCR	MYD 88 L265P NGS VAF	MYC rearrangements	BCL2 rearrangements	BCL6 rearrangements	TP53 CNAs prediction	Lymphgen 2.0 prediction Mut + CNHets	Lymphgen 2.0 prediction Only MutFlat	EBV-EBERs	VIH
1	TCHRBCL	GCB	GCB	---		Normal	Normal	Normal		ST2	ST2
2	DLBCL NOS	nonGCB	---	---		---	---	---		Other	Other
3	DLBCL NOS	nonGCB	---	Mutated	0.674	---	---	---		ST2/BN2/MCD	BN2/MCD/ST2
4	DLBCL NOS	nonGCB		WT		---	Normal	Normal		Other	Other
5	DLBCL NOS	GCB		WT		Normal	Normal	Normal		ST2/EZB	EZB/ST2
6	DLBCL NOS	GCB		WT		Normal	Translocation	Normal		EZB	EZB
7	DLBCL NOS	nonGCB		----		Normal	Normal	Translocation		ST2/BN2	BN2/ST2
8	DLBCL NOS	GCB	---	---		---	---	---		ST2	ST2
9	DLBCL NOS	nonGCB		WT		Normal	Normal	Normal		Other	Other
10	DLBCL NOS	GCB	---	---		---	---	---		Other	ST2
11	DLBCL NOS	GCB	---	---		---	---	---		ST2	ST2
12	DLBCL NOS	nonGCB	ABC	---		Normal	Normal	---		ST2/BN2	BN2/ST2
13	DLBCL NOS	GCB	---	---		---	---	---		ST2/EZB	EZB/ST2
14	DLBCL NOS	nonGCB	---	Mutated	0.429	---	---	---		ST2/EZB/BN2/MCD	BN2/EZB/MCD/ST2
15	DLBCL NOS	nonGCB		WT		Normal	Normal	Normal		Other	Other
16	DLBCL NOS	GCB	---	---		---	---	---		ST2/EZB	EZB/ST2
17	DLBCL NOS	nonGCB	---	Mutated	0.441	---	---	---		MCD	MCD
18	FL 3B	GCB	---	WT		--	---	---		ST2/EZB	EZB/ST2
19	DLBCL NOS	GCB	---	---		---	---	---		ST2	ST2
20	DLBCL NOS	nonGCB	GCB	---		Normal	Normal	---		Other	Other
21	TCHRBCL	GCB		WT		Normal	Normal	Normal		Other	Other
22	DLBCL NOS	GCB		----		Normal	Translocation	Normal		EZB	EZB
23	DLBCL NOS	GCB		WT		---	---	Normal		Other	Other
24	DLBCL NOS	nonGCB		Mutated	0.229	---	---	---		Other	Other
25	DLBCL NOS	GCB	---	---		---	---	---		EZB	EZB
26	DLBCL NOS (DH MYC/BCL6)*	GCB	---	---		Translocation	Normal	Translocation		Other	EZB
27	DLBCL NOS	nonGCB		---		---	---	---		ST2/EZB	EZB/ST2
28	HGBCL /DLBCL DH (MYC&BCL2)	GCB	---	---		Translocation	Translocation	---		EZB-MYC	EZB
29	DLBCL NOS	GCB	---	---		---				Other	Other
30	DLBCL NOS	GCB	---	---		---				Other	EZB
31	DLBCL NOS	nonGCB	---	Mutated	0.299	Normal	Normal	---		MCD	MCD
32	DLBCL NOS	GCB	---	---		---				Other	Other
33	HGBCL /DLBCL DH (MYC&BCL2)	GCB	---	---		Translocation	Translocation	--		EZB-MYC	EZB/ST2
34	DLBCL NOS	GCB	---	WT		---				ST2/EZB/MCD	EZB/MCD/ST2
35	DLBCL NOS	GCB	---	---		---				ST2	ST2
36	DLBCL NOS	nonGCB	---	Mutated	0.301	---				BN2	BN2
37	DLBCL NOS	GCB		WT		Normal	Translocation	---		EZB	EZB
38	DLBCL NOS	GCB		WT		Normal	Normal	Translocation		Other	Other
39	HGBCL /DLBCL DH (MYC&BCL2)	GCB		WT		Translocation	Translocation	Normal		EZB-MYC	EZB
40	DLBCL NOS	nonGCB		WT		Normal	Gain/Amplification	Translocation	HetLoss	ST2	ST2
41	DLBCL NOS	GCB		WT		Normal	Normal	Normal		Other	Other
42	DLBCL NOS	GCB		WT		Normal	Normal	Normal		BN2	BN2
43	DLBCL NOS	GCB		WT		Normal	Gain/Amplification	Translocation		Other	Other
44	DLBCL NOS	GCB		WT		Normal	Normal	Normal		Other	Other
45	DLBCL NOS	GCB		WT		---	Normal	Normal		Other	Other
46	DLBCL NOS	GCB		WT		Gain/Amplification	Normal	Translocation	HetLoss	Other	Other
47	DLBCL NOS	GCB		WT		Normal	Normal	Translocation		EZB	EZB
48	DLBCL NOS	GCB		WT		Normal	Normal	Normal		Other	Other
49	DLBCL NOS	nonGCB		WT		Normal	Normal	---		ST2	ST2
50	DLBCL NOS	nonGCB	ABC	---		---	---	---	HetLoss	Other	Other
51	DLBCL NOS	nonGCB	---	---		---	---	---		Other	Other
52	DLBCL NOS	nonGCB		Mutated	0.364	Normal	Normal	Normal		Other	Other
53	DLBCL NOS	nonGCB		WT		---	---	---		Other	Other
54	DLBCL NOS	nonGCB	ABC	---		Normal	Normal	Normal	HetLoss	Other	Other
55	DLBCL NOS	nonGCB	---	---		---	---	---		ST2/EZB/BN2	EZB/MCD/ST2
56	DLBCL NOS	nonGCB	ABC	---		---	---	---		ST2	Other
57	DLBCL NOS	nonGCB	ABC	---		Normal	Normal	Normal		Other	Other
58	DLBCL NOS	NO-GCB		WT		Normal	Normal	Normal		BN2	BN2
59	DLBCL GREY ZONE	NO-GCB	UNC	---		---	---	---		Other	Other
60	DLBCL NOS	NO-GCB	---	---		---	---	---		Other	Other
61	DLBCL NOS	nonGCB		WT		Normal	Normal	Translocation		BN2	BN2
62	DLBCL NOS (DH MYC/BCL6)*	NO-GCB	ABC	---		Translocation	Normal	Translocation		ST2/EZB	EZB/ST2
63	DLBCL NOS	NO-GCB	---	WT		---	---	---		MCD	MCD
64	DLBCL NOS	nonGCB	ABC	---		Normal	Normal	Normal		Other	Other
65	DLBCL NOS	nonGCB		WT		Normal	Normal	Translocation		BN2	BN2
66	HGBCL NOS	GCB	---	---		---	---	---	HetLoss	A53	Other
67	DLBCL NOS	nonGCB	ABC	---		Normal	Normal	Normal		BN2	BN2
68	DLBCL NOS	nonGCB	---	Mutated	0.888	---	---	---		ST2/MCD	MCD/ST2
69	DLBCL NOS	nonGCB		WT		Normal	Normal	Translocation		ST2/EZB	EZB/ST2
70	DLBCL NOS	nonGCB	---	---		---	---	---		Other	Other
71	DLBCL NOS	nonGCB	ABC	Mutated	0.611	---	---	Normal		Other	Other
72	TCHRBCL	GCB		WT		Normal	---	---		EZB	EZB
73	PMBL	nonGCB		WT		Normal	Normal	Normal		Other	Other
74	DLBCL EBV+ NOS	nonGCB								EZB	EZB
75	DLBCL NOS	GCB	---	---		---	---	---	HetLoss	ST2	ST2
76	DLBCL NOS	nonGCB	---	---		Normal	Normal	--		ST2	ST2
77	DLBCL NOS	GCB	---	---		---	---	---		Other	Other
78	DLBCL NOS	GCB		WT		---	---	---		Other	Other
79	DLBCL NOS	nonGCB	---	---		---	---	---		Other	Other
80	DLBCL NOS	GCB	---	---		---	---	---		Other	Other
81	DLBCL NOS	nonGCB	GCB	---		Normal	Normal	Normal		Other	Other
82	DLBCL NOS	nonGCB	---	---		---	---	---		BN2	BN2
83	DLBCL NOS	nonGCB	---	---		---	---	---		ST2	ST2
84	DLBCL NOS	nonGCB	---	---		---	---	---	HetLoss	Other	Other
85	DLBCL NOS	nonGCB	---	---		---	---	---		Other	Other
86	DLBCL NOS	nonGCB	---	---		---	---	---		Other	Other
87	Plasmablastic Lymphoma									Other	Other
88	Plasmablastic Lymphoma					Normal				MCD	MCD	Negative	Negative
89	Plasmablastic Lymphoma					Translocation				Other	Other	Positive	Positive
90	Plasmablastic Lymphoma					Normal				ST2/EZB	EZB/ST2	Positive	Negative
91	Plasmablastic Lymphoma					Normal				Other	ST2	Negative	---
92	Plasmablastic Lymphoma					Gain/Amplification				Other	Other	Positive	Negative
93	Plasmablastic Lymphoma					---				Other	Other	Positive	Positive
94	Plasmablastic Lymphoma					Gain/Amplification				Other	Other	Negative	Negative
95	Plasmablastic Lymphoma					Normal				Other	Other	Negative	---
96	Plasmablastic Lymphoma					---				Other	Other	Positive	---
97	Plasmablastic Lymphoma					Normal				Other	Other	Positive	---
98	Plasmablastic Lymphoma					--				Other	Other	Positive	Negative
99	Plasmablastic Lymphoma					Translocation				ST2	ST2	Positive	Positive
100	Plasmablastic Lymphoma					Translocation				Other	Other	Positive	Positive
101	Plasmablastic Lymphoma					---				Other	Other	---	---
102	Plasmablastic Lymphoma					Translocation				ST2	ST2	Positive	Positive
103	Plasmablastic Lymphoma					---				ST2	ST2	---	---
104	Plasmablastic Lymphoma					Translocation				Other	ST2	Negative	---
105	Plasmablastic Lymphoma					---				ST2	ST2	Positive	Positive
106	Plasmablastic Lymphoma					---				Other	Other	Positive	Positive
107	Plasmablastic Lymphoma					Normal				ST2/EZB	EZB/ST2	---	Positive
108	Plasmablastic Lymphoma					---				Other	Other	Negative	Negative
